# Supplementary material for: Comparison of Three Commercial ELISA Kits for Detection of Antibodies Against SARS-CoV-2 in Serum Samples from Different Animal Species
Source: Viruses. 2025 May 16;17(5):716. doi: 10.3390/v17050716 (PMC12116064; doi:10.3390/v17050716)
Supplement: Supplementary file 1 [file viruses-17-00716-s001.zip]

Archive with 1 entries (1 files):
- viruses-3607153-supplementary.pdf
